# Supplementary material for: Urine-derived bladder cancer organoids (urinoids) as a tool for cancer longitudinal response monitoring and therapy adaptation
Source: Br J Cancer. 2023 Dec 15;130(3):369–79. doi: 10.1038/s41416-023-02494-6 (PMC10844626; doi:10.1038/s41416-023-02494-6)
Supplement: Supplementary file 2 — Supplemental Table 4 [file 41416_2023_2494_MOESM2_ESM.xlsx]

## Sheet: Supplemental Table 4
	Supplemental table 4. Total AUC results of ANOVA tukey's multiple comparison tests
	Program	Settings ANOVA Tukey's test						Data summary
	GraphPad Prism (v9.4.0)	Two-way ANOVA	Ordinary					Number of columns (Column Factor)	8
		Alpha	0.05					Number of rows (Row Factor)	3
	Summary results							Number of values	864
	Source of Variation	% of total variation	P value	P value summary	Significant?
	Interaction	4.196	<0,0001	****	Yes			Within each column, compare rows (simple effects within columns)
	Row Factor	2.842	<0,0001	****	Yes
	Column Factor	56.65	<0,0001	****	Yes			Number of families	8
								Number of comparisons per family	3
	ANOVA table	SS	DF	MS	F (DFn, DFd)	P value		Alpha	0.05
	Interaction	26973	14	1927	F (14, 840) = 6,934	P<0,0001
	Row Factor	18271	2	9136	F (2, 840) = 32,88	P<0,0001
	Column Factor	364164	7	52023	F (7, 840) = 187,2	P<0,0001
	Residual	233395	840	277.9
	Multiple comparisons made and tested
	Tukey's multiple comparisons test	Mean Diff,	95,00% CI of diff,	Below threshold?	Summary	Adjusted P Value		Test details	Mean 1	Mean 2	Mean Diff,	SE of diff,	N1	N2	q	DF
	Cisplatin							Cisplatin
	BTOR4.1 vs. BTOR4.2	-9.117	-18,34 to 0,1079	No	ns	0.0536		BTOR4.1 vs. BTOR4.2	73.17	82.28	-9.117	3.929	36	36	3.282	840
	BTOR4.1 vs. UBTOR4.2	4.65	-4,575 to 13,87	No	ns	0.4633		BTOR4.1 vs. UBTOR4.2	73.17	68.52	4.65	3.929	36	36	1.674	840
	BTOR4.2 vs. UBTOR4.2	13.77	4,542 to 22,99	Yes	**	0.0014		BTOR4.2 vs. UBTOR4.2	82.28	68.52	13.77	3.929	36	36	4.955	840
	Gemcitabin							Gemcitabin
	BTOR4.1 vs. BTOR4.2	-1	-10,22 to 8,225	No	ns	0.9649		BTOR4.1 vs. BTOR4.2	20	21	-1	3.929	36	36	0.36	840
	BTOR4.1 vs. UBTOR4.2	9	-0,2245 to 18,22	No	ns	0.0576		BTOR4.1 vs. UBTOR4.2	20	11	9	3.929	36	36	3.24	840
	BTOR4.2 vs. UBTOR4.2	10	0,7755 to 19,22	Yes	*	0.0298		BTOR4.2 vs. UBTOR4.2	21	11	10	3.929	36	36	3.6	840
	Doxorubicin							Doxorubicin
	BTOR4.1 vs. BTOR4.2	-5.683	-14,91 to 3,541	No	ns	0.3175		BTOR4.1 vs. BTOR4.2	41.8	47.48	-5.683	3.929	36	36	2.046	840
	BTOR4.1 vs. UBTOR4.2	5.617	-3,608 to 14,84	No	ns	0.3261		BTOR4.1 vs. UBTOR4.2	41.8	36.18	5.617	3.929	36	36	2.022	840
	BTOR4.2 vs. UBTOR4.2	11.3	2,075 to 20,52	Yes	*	0.0115		BTOR4.2 vs. UBTOR4.2	47.48	36.18	11.3	3.929	36	36	4.067	840
	Epirubicin							Epirubicin
	BTOR4.1 vs. BTOR4.2	-4.883	-14,11 to 4,341	No	ns	0.4282		BTOR4.1 vs. BTOR4.2	41.22	46.1	-4.883	3.929	36	36	1.758	840
	BTOR4.1 vs. UBTOR4.2	6.733	-2,491 to 15,96	No	ns	0.2006		BTOR4.1 vs. UBTOR4.2	41.22	34.48	6.733	3.929	36	36	2.424	840
	BTOR4.2 vs. UBTOR4.2	11.62	2,392 to 20,84	Yes	**	0.009		BTOR4.2 vs. UBTOR4.2	46.1	34.48	11.62	3.929	36	36	4.181	840
	Erdafitinib							Erdafitinib
	BTOR4.1 vs. BTOR4.2	5	-4,225 to 14,22	No	ns	0.4111		BTOR4.1 vs. BTOR4.2	67	62	5	3.929	36	36	1.8	840
	BTOR4.1 vs. UBTOR4.2	12	2,775 to 21,22	Yes	**	0.0066		BTOR4.1 vs. UBTOR4.2	67	55	12	3.929	36	36	4.319	840
	BTOR4.2 vs. UBTOR4.2	7	-2,225 to 16,22	No	ns	0.1764		BTOR4.2 vs. UBTOR4.2	62	55	7	3.929	36	36	2.52	840
	Vincristine							Vincristine
	BTOR4.1 vs. BTOR4.2	27.18	17,96 to 36,41	Yes	****	<0,0001		BTOR4.1 vs. BTOR4.2	104.1	76.93	27.18	3.929	36	36	9.785	840
	BTOR4.1 vs. UBTOR4.2	20.08	10,86 to 29,31	Yes	****	<0,0001		BTOR4.1 vs. UBTOR4.2	104.1	84.03	20.08	3.929	36	36	7.229	840
	BTOR4.2 vs. UBTOR4.2	-7.1	-16,32 to 2,125	No	ns	0.1678		BTOR4.2 vs. UBTOR4.2	76.93	84.03	-7.1	3.929	36	36	2.556	840
	Carboplatin							Carboplatin
	BTOR4.1 vs. BTOR4.2	5.067	-4,158 to 14,29	No	ns	0.4014		BTOR4.1 vs. BTOR4.2	62.37	57.3	5.067	3.929	36	36	1.824	840
	BTOR4.1 vs. UBTOR4.2	1.733	-7,491 to 10,96	No	ns	0.8983		BTOR4.1 vs. UBTOR4.2	62.37	60.63	1.733	3.929	36	36	0.6239	840
	BTOR4.2 vs. UBTOR4.2	-3.333	-12,56 to 5,891	No	ns	0.673		BTOR4.2 vs. UBTOR4.2	57.3	60.63	-3.333	3.929	36	36	1.2	840
	Vinblastine							Vinblastine
	BTOR4.1 vs. BTOR4.2	22	12,78 to 31,22	Yes	****	<0,0001		BTOR4.1 vs. BTOR4.2	75	53	22	3.929	36	36	7.919	840
	BTOR4.1 vs. UBTOR4.2	30	20,78 to 39,22	Yes	****	<0,0001		BTOR4.1 vs. UBTOR4.2	75	45	30	3.929	36	36	10.8	840
	BTOR4.2 vs. UBTOR4.2	8	-1,225 to 17,22	No	ns	0.1043		BTOR4.2 vs. UBTOR4.2	53	45	8	3.929	36	36	2.88	840
	All tests were performed on the area under the curves (AUC) from the baseline corrected ATP results.
	SS =sum of squares; DF = degree of freedom; MS = mean squared; SE = standard error.
